# Supplementary material for: Educational Needs for Coaching Judo in Older Adults: The EdJCO Focus Groups
Source: Sports (Basel). 2023 Jul 31;11(8):143. doi: 10.3390/sports11080143 (PMC10458867; doi:10.3390/sports11080143)
Supplement: Supplementary file 1 [file sports-11-00143-s001.zip]

Archive with 1 entries (1 files):
- Supplementary Material S1. Guidelines for the Development of the EDJCO WP2 National Focus Groups with Scholars-Coaches-Judo experts.pdf
